# Supplementary material for: Ceramic Nanofiltration Membranes: Creating Nanopores by Calcination of Atmospheric-Pressure Molecular Layer Deposition Grown Titanicone Layers
Source: Membranes (Basel). 2025 Mar 8;15(3):86. doi: 10.3390/membranes15030086 (PMC11943934; doi:10.3390/membranes15030086)
Supplement: Supplementary file 1 [file membranes-15-00086-s001.zip]

Archive with 1 entries (1 files):
- membranes-3490338-supplementary.pdf
